# Supplementary material for: ﻿Two new species of Metapocyrtus (Orthocyrtus) Heller, 1912 (Coleoptera, Curculionidae, Entiminae) from southern Mindanao, Philippines, with ecological notes
Source: Zookeys. 2022 Aug 9;1116:133–47. doi: 10.3897/zookeys.1116.83236 (PMC9848863; doi:10.3897/zookeys.1116.83236)
Supplement: XML Treatment for Metapocyrtus (Orthocyrtus) melibengoy [file zookeys.1116.83236-treatment1.xml]

<!DOCTYPE tp:taxon-treatment
  PUBLIC "-//TaxonX//DTD Taxonomic Treatment Publishing DTD v0 20100105//EN" "tax-treatment-NSO.dtd">
<tp:taxon-treatment xmlns:tp="http://www.plazi.org/taxpub"><tp:treatment-meta><kwd-group><label>Taxon classification</label><kwd>
              <named-content content-type="kingdom">Animalia</named-content>
            </kwd><kwd>
              <named-content content-type="order">Coleoptera</named-content>
            </kwd><kwd>
              <named-content content-type="family">Curculionidae</named-content>
            </kwd></kwd-group><mixed-citation publication-type="journal"><person-group><name><surname>Cabras</surname><given-names>Analyn A.</given-names></name><name><surname>Cudera</surname><given-names>Rizalyn</given-names></name><name><surname>Mamon</surname><given-names>Joelyn</given-names></name><name><surname>Medina</surname><given-names>Milton Norman D.</given-names></name></person-group><article-title>﻿Two new species of <tp:taxon-name><tp:taxon-name-part taxon-name-part-type="genus" reg="Metapocyrtus">Metapocyrtus</tp:taxon-name-part> (<tp:taxon-name-part taxon-name-part-type="subgenus" reg="Orthocyrtus">Orthocyrtus</tp:taxon-name-part>)</tp:taxon-name> Heller, 1912 (<tp:taxon-name><tp:taxon-name-part taxon-name-part-type="order">Coleoptera</tp:taxon-name-part></tp:taxon-name>, <tp:taxon-name><tp:taxon-name-part taxon-name-part-type="family">Curculionidae</tp:taxon-name-part></tp:taxon-name>, <tp:taxon-name><tp:taxon-name-part taxon-name-part-type="subfamily">Entiminae</tp:taxon-name-part></tp:taxon-name>) from southern Mindanao, Philippines, with ecological notes</article-title><source>Zookeys</source><day>09</day><month>08</month><year>2022</year><volume>1116</volume><fpage>133</fpage><lpage>147</lpage><pub-id pub-id-type="doi">10.3897/zookeys.1116.83236</pub-id></mixed-citation></tp:treatment-meta><tp:nomenclature><label>﻿</label><tp:taxon-name><object-id xmlns:xlink="http://www.w3.org/1999/xlink" content-type="arpha" xlink:type="simple">54AB5D36-2A12-5B6D-9B6F-D0430D6D17FB</object-id><tp:taxon-name-part taxon-name-part-type="genus" reg="Metapocyrtus">Metapocyrtus</tp:taxon-name-part> (<tp:taxon-name-part taxon-name-part-type="subgenus" reg="Orthocyrtus">Orthocyrtus</tp:taxon-name-part>) <tp:taxon-name-part taxon-name-part-type="species" reg="melibengoy">melibengoy</tp:taxon-name-part><object-id xmlns:xlink="http://www.w3.org/1999/xlink" content-type="zoobank" xlink:type="simple">https://zoobank.org/D82A7BCD-3E58-441F-B651-CBAF006469CB</object-id></tp:taxon-name><tp:taxon-authority>Cabras &amp; Medina</tp:taxon-authority><tp:taxon-status xmlns:xlink="http://www.w3.org/1999/xlink" xlink:type="simple">sp. nov.</tp:taxon-status><xref ref-type="fig" rid="F1">Figs 1–4</xref></tp:nomenclature><tp:treatment-sec sec-type="type material" id="SECID0E4JAC"><title>Type material.</title><p><bold><italic>Holotype</italic></bold> (Figs <xref ref-type="fig" rid="F1">1</xref>, <xref ref-type="fig" rid="F1">3</xref>), male: Philippines - Mindanao / Lake Holon / South Cotabato / October, 2021 / coll. Cabras (typed on white card) // HOLOTYPE male / <tp:taxon-name><tp:taxon-name-part taxon-name-part-type="genus" reg="Metapocyrtus">Metapocyrtus</tp:taxon-name-part> (<tp:taxon-name-part taxon-name-part-type="subgenus" reg="Orthocyrtus">Orthocyrtus</tp:taxon-name-part>) <tp:taxon-name-part taxon-name-part-type="species" reg="melibengoy">melibengoy</tp:taxon-name-part></tp:taxon-name> / CABRAS &amp; MEDINA, 2022 (typed on red card). Presently in UMCRC, will be deposited in PNM. <bold><italic>Paratypes</italic></bold> (2♂♂, 3♀♀): same data as holotype; all in UMCRC; (3♀♀): Philippines - Mindanao / Lake Holon / South Cotabato / October, 2021 / coll. Mamon, all in SKSUABC. All paratypes with additional red label: PARATYPE / <tp:taxon-name><tp:taxon-name-part taxon-name-part-type="genus" reg="Metapocyrtus">Metapocyrtus</tp:taxon-name-part> (<tp:taxon-name-part taxon-name-part-type="subgenus" reg="Orthocyrtus">Orthocyrtus</tp:taxon-name-part>) <tp:taxon-name-part taxon-name-part-type="species" reg="melibengoy">melibengoy</tp:taxon-name-part></tp:taxon-name> / CABRAS &amp; MEDINA, 2022.</p></tp:treatment-sec><tp:treatment-sec sec-type="diagnosis" id="SECID0EPLAC"><title>Diagnosis.</title><p><tp:taxon-name><tp:taxon-name-part taxon-name-part-type="genus" reg="Metapocyrtus">Metapocyrtus</tp:taxon-name-part> (<tp:taxon-name-part taxon-name-part-type="subgenus" reg="Orthocyrtus">Orthocyrtus</tp:taxon-name-part>) <tp:taxon-name-part taxon-name-part-type="species" reg="melibengoy">melibengoy</tp:taxon-name-part></tp:taxon-name> sp. nov. is related to <tp:taxon-name><tp:taxon-name-part taxon-name-part-type="genus" reg="Metapocyrtus">Metapocyrtus</tp:taxon-name-part> (<tp:taxon-name-part taxon-name-part-type="subgenus" reg="Orthocyrtus">Orthocyrtus</tp:taxon-name-part>) <tp:taxon-name-part taxon-name-part-type="species" reg="lanusinus">lanusinus</tp:taxon-name-part></tp:taxon-name> Schultze, 1922 but differs in its pronotal and elytral scaly markings. <tp:taxon-name><tp:taxon-name-part taxon-name-part-type="genus" reg="Metapocyrtus">Metapocyrtus</tp:taxon-name-part> (<tp:taxon-name-part taxon-name-part-type="subgenus" reg="Orthocyrtus">Orthocyrtus</tp:taxon-name-part>) <tp:taxon-name-part taxon-name-part-type="species" reg="melibengoy">melibengoy</tp:taxon-name-part></tp:taxon-name> sp. nov. has two small spots on each side of the disc of its pronotum, and each elytron with one small subbasal spot near the suture, one median stripe from the suture to the lateral side, two subapical spots, a short post-median stripe at stria III, and a long stripe along the lateral margin, confluent with the post-median stripe.</p></tp:treatment-sec><tp:treatment-sec sec-type="description" id="SECID0E6MAC"><title>Description.</title><p><bold>Male.</bold> Dimensions: LB: 9.2–10.4 mm (holotype 10 mm). LR: 2.0–2.5 mm (2.0 mm). WR: 1.4–1.7 mm (1.4 mm). LP: 3.1–3.6 mm (3.1 mm). WP: 3.6–4.0 mm (3.6 mm). LE: 6.1–6.8 mm (6.1 mm). WE: 5.5–5.7 mm (5.7 mm). <italic>N</italic> = 3.</p><p>Integument black. Body surface, rostrum, head, and underside moderately shiny. <bold><italic>Head</italic></bold> finely punctured on dorsum with sparse and very minute pubescence, dorsal surface with a scaly patch of metallic pale-yellow ochre and turquoise round scales near the transverse groove; lateroventral side below the eye with a semi-elliptical scaly patch of metallic pale-yellow-ochre and turquoise round scales interspersed with adpressed metallic bluish piliform scales; forehead between eyes slightly depressed; eyes medium-sized and feebly convex. <bold><italic>Rostrum</italic></bold> weakly rugose and coarsely punctured on basal 2/3 and finely punctured on apical third, longer than wide (LR/WR:2/1.4mm), dorsum covered with sub-adpressed brownish setae, with large subelongate scaly patch of overlapping light-yellow-ochre, turquoise and bluish round scales on basal half, lateral surface with minute subadpressed brownish setae interspersed with long suberect whitish setae, ventral surface with long suberect whitish setae; transverse basal groove distinct; longitudinal groove along midline distinct and forms a shallow concavity; dorsum almost flattish dorsally and apex weakly convex; lateral sides with moderately widened apicad. Antennal scape and funicle almost the same length, scape reaching slightly behind the hind margin of eye, covered with subadpressed fine light-colored setae, and funicle with suberect brownish setae. Funicular segments I and II are almost of the same length, three times longer than wide; segments III–VII nearly as long as wide; club sub-ellipsoidal, nearly 3 times longer than wide. <bold><italic>Prothorax</italic></bold> subglobular, wider than long (LP/WP:3.1/3.6 mm), finely punctured with minute pubescence, widest at middle, weakly convex on dorsal surface, dorsal contour highest point on basal ¼. Prothorax with the following scaly markings of metallic, light-yellow ochre and turquoise, round scales: a) stripe at the anterior margin, b) two small subcircular spots on each side of discs, c) stripe at the posterior margin, and d) slightly broader stripe before the coxa confluent with the anterior and posterior marginal stripes. <bold><italic>Elytra</italic></bold> ovate (LE/WE:6.1/5.7 mm), moderately wider and nearly twice longer than prothorax (WE/WP: 5.7/3.6 mm, LE/LP: 6.1/3.1 mm), distinctly and randomly punctured with very minute pubescence, dorsum strongly convex, dorsal contour highest before the middle, lateral contour evenly arcuate, widest at middle, apex quite rounded with sparse, white, fine setae. Each elytron with the following scaly markings of pale-yellow-ochre, turquoise and bluish round scales: a) one subbasal spot between stria II and III, b) one median interrupted stripe from suture towards but not reaching lateral margin, c) two subapical spots on dorsolateral surface, d) a short longitudinal post-median stripe at stria III, and e) one long stripe along lateral margin from base to apex, interrupted before middle. Post-median, and lateral marginal stripe confluent at the apex. <bold><italic>Legs</italic></bold> with moderately clavate femora. Femora black covered with subadpressed bluish piliform scales which tend to get longer towards apex and with yellow-ochre, turquoise and bluish oval scales near apical margin. Tibiae covered with suberect long white setae, weakly serrate along inner edge with few protruding teeth. Fore tibiae and midtibiae bear a mucro at apex. Tarsomeres pubescent. Forecoxae covered with colored piliform scales and with pale-yellow-ochre to bluish round scales; mesocoxae and metacoxae covered with setae. Mesoventrite covered with light-colored setae and with light-yellow and turquoise rounds scales on distal ends. Metaventrite densely covered with white setae and with light-yellow ochre and turquoise elliptical scales on distal ends. Ventrite I slightly depressed on disc, densely covered with white setae and with light-yellow to turquoise elliptical scales towards lateral margin. Ventrite II to V sparsely covered with whitish setae. Ventrite V flattened, apical half finely densely punctured, with minute setae.</p><p>Male aedeagus as shown in Figs <xref ref-type="fig" rid="F3">9–11</xref>.</p><p><bold>Female.</bold> Dimensions: LB: 11.8–13.0 mm: LR: 2.3–2.5 mm: WR: 1.9–2.0 mm. LP: 3.5–4.0 mm. WP: 4.0–4.6 mm. LE: 8.0–9.0 mm. WE: 6.0–7.0 mm. <italic>N</italic> = 5.</p><p>Habitus as shown in Figs <xref ref-type="fig" rid="F1">2</xref> and <xref ref-type="fig" rid="F1">4</xref>.</p><p>Females differ from males in the following: a) pronotum slightly wider, and longer than in male; b) base of pronotum slightly widened on sides, c) elytra longer and moderately wider, lateral contour widest before the middle; and d) ventrite I slightly convex on disc. Otherwise, the female is similar to the male.</p></tp:treatment-sec><tp:treatment-sec sec-type="etymology" id="SECID0EROAC"><title>Etymology.</title><p>The new species is named after its type locality, Mt. Melibengoy, which is the local name of Mt. Parker.</p></tp:treatment-sec><tp:treatment-sec sec-type="distribution" id="SECID0EWOAC"><title>Distribution.</title><p><tp:taxon-name><tp:taxon-name-part taxon-name-part-type="genus" reg="Metapocyrtus">Metapocyrtus</tp:taxon-name-part> (<tp:taxon-name-part taxon-name-part-type="subgenus" reg="Orthocyrtus">Orthocyrtus</tp:taxon-name-part>) <tp:taxon-name-part taxon-name-part-type="species" reg="melibengoy">melibengoy</tp:taxon-name-part></tp:taxon-name> sp. nov. is known from Tboli Municipality, South Cotabato.</p><fig id="F1" position="float" orientation="portrait"><object-id xmlns:xlink="http://www.w3.org/1999/xlink" content-type="doi" xlink:type="simple">10.3897/zookeys.1116.83236.figures1-4</object-id><object-id xmlns:xlink="http://www.w3.org/1999/xlink" content-type="arpha" xlink:type="simple">41465B2A-F8E8-58E5-85C5-288D001FE1D6</object-id><label>Figures 1–4.</label><caption><p><tp:taxon-name><tp:taxon-name-part taxon-name-part-type="genus" reg="Metapocyrtus">Metapocyrtus</tp:taxon-name-part> (<tp:taxon-name-part taxon-name-part-type="subgenus" reg="Orthocyrtus">Orthocyrtus</tp:taxon-name-part>) <tp:taxon-name-part taxon-name-part-type="species" reg="melibengoy">melibengoy</tp:taxon-name-part></tp:taxon-name> sp. nov. <bold>1</bold> male holotype, dorsal view <bold>2</bold> female, dorsal view <bold>3</bold> male, lateral view <bold>4</bold> female, lateral view.</p></caption><graphic xmlns:xlink="http://www.w3.org/1999/xlink" xlink:href="zookeys-1116-133_article-83236__-g001.jpg" position="float" orientation="portrait" xlink:type="simple" id="oo_725452.jpg"><uri content-type="original_file" xlink:type="simple">https://binary.pensoft.net/fig/725452</uri></graphic></fig></tp:treatment-sec><tp:treatment-sec><!--Section generated to contain objects referenced in tp:taxon-treatment.--><fig id="F3" position="float" orientation="portrait"><object-id xmlns:xlink="http://www.w3.org/1999/xlink" content-type="doi" xlink:type="simple">10.3897/zookeys.1116.83236.figures9-17</object-id><object-id xmlns:xlink="http://www.w3.org/1999/xlink" content-type="arpha" xlink:type="simple">4B699358-A342-5274-AD8E-DED07333E176</object-id><label>Figures 9–17.</label><caption><p>Male genitalia of <italic><tp:taxon-name><tp:taxon-name-part taxon-name-part-type="genus" reg="Orthocyrtus">Orthocyrtus</tp:taxon-name-part></tp:taxon-name></italic> sp. <bold>9–11</bold><tp:taxon-name><tp:taxon-name-part taxon-name-part-type="genus" reg="Metapocyrtus">Metapocyrtus</tp:taxon-name-part> (<tp:taxon-name-part taxon-name-part-type="subgenus" reg="Orthocyrtus">Orthocyrtus</tp:taxon-name-part>) <tp:taxon-name-part taxon-name-part-type="species" reg="melibengoy">melibengoy</tp:taxon-name-part></tp:taxon-name> sp. nov. <bold>12–14</bold><tp:taxon-name><tp:taxon-name-part taxon-name-part-type="genus" reg="Metapocyrtus">Metapocyrtus</tp:taxon-name-part> (<tp:taxon-name-part taxon-name-part-type="subgenus" reg="Orthocyrtus">Orthocyrtus</tp:taxon-name-part>) <tp:taxon-name-part taxon-name-part-type="species" reg="flomlok">flomlok</tp:taxon-name-part></tp:taxon-name> sp. nov. <bold>15–17</bold><tp:taxon-name><tp:taxon-name-part taxon-name-part-type="genus" reg="Metapocyrtus">Metapocyrtus</tp:taxon-name-part> (<tp:taxon-name-part taxon-name-part-type="subgenus" reg="Orthocyrtus">Orthocyrtus</tp:taxon-name-part>) <tp:taxon-name-part taxon-name-part-type="species" reg="willietorresi">willietorresi</tp:taxon-name-part></tp:taxon-name><bold>9, 12, 15</bold> aedeagus in lateral view <bold>10, 13, 16</bold> idem in dorsal view <bold>11, 14, 17</bold> sternite IX in dorsal view.</p></caption><graphic xmlns:xlink="http://www.w3.org/1999/xlink" xlink:href="zookeys-1116-133_article-83236__-g003.jpg" position="float" orientation="portrait" xlink:type="simple" id="oo_725455.jpg"><uri content-type="original_file" xlink:type="simple">https://binary.pensoft.net/fig/725455</uri></graphic></fig></tp:treatment-sec></tp:taxon-treatment>
