# Supplementary material for: ﻿Two new species of Metapocyrtus (Orthocyrtus) Heller, 1912 (Coleoptera, Curculionidae, Entiminae) from southern Mindanao, Philippines, with ecological notes
Source: Zookeys. 2022 Aug 9;1116:133–47. doi: 10.3897/zookeys.1116.83236 (PMC9848863; doi:10.3897/zookeys.1116.83236)
Supplement: XML Treatment for Metapocyrtus (Orthocyrtus) flomlok [file zookeys.1116.83236-treatment2.xml]

<!DOCTYPE tp:taxon-treatment
  PUBLIC "-//TaxonX//DTD Taxonomic Treatment Publishing DTD v0 20100105//EN" "tax-treatment-NSO.dtd">
<tp:taxon-treatment xmlns:tp="http://www.plazi.org/taxpub"><tp:treatment-meta><kwd-group><label>Taxon classification</label><kwd>
              <named-content content-type="kingdom">Animalia</named-content>
            </kwd><kwd>
              <named-content content-type="order">Coleoptera</named-content>
            </kwd><kwd>
              <named-content content-type="family">Curculionidae</named-content>
            </kwd></kwd-group><mixed-citation publication-type="journal"><person-group><name><surname>Cabras</surname><given-names>Analyn A.</given-names></name><name><surname>Cudera</surname><given-names>Rizalyn</given-names></name><name><surname>Mamon</surname><given-names>Joelyn</given-names></name><name><surname>Medina</surname><given-names>Milton Norman D.</given-names></name></person-group><article-title>﻿Two new species of <tp:taxon-name><tp:taxon-name-part taxon-name-part-type="genus" reg="Metapocyrtus">Metapocyrtus</tp:taxon-name-part> (<tp:taxon-name-part taxon-name-part-type="subgenus" reg="Orthocyrtus">Orthocyrtus</tp:taxon-name-part>)</tp:taxon-name> Heller, 1912 (<tp:taxon-name><tp:taxon-name-part taxon-name-part-type="order">Coleoptera</tp:taxon-name-part></tp:taxon-name>, <tp:taxon-name><tp:taxon-name-part taxon-name-part-type="family">Curculionidae</tp:taxon-name-part></tp:taxon-name>, <tp:taxon-name><tp:taxon-name-part taxon-name-part-type="subfamily">Entiminae</tp:taxon-name-part></tp:taxon-name>) from southern Mindanao, Philippines, with ecological notes</article-title><source>Zookeys</source><day>09</day><month>08</month><year>2022</year><volume>1116</volume><fpage>133</fpage><lpage>147</lpage><pub-id pub-id-type="doi">10.3897/zookeys.1116.83236</pub-id></mixed-citation></tp:treatment-meta><tp:nomenclature><label>﻿</label><tp:taxon-name><object-id xmlns:xlink="http://www.w3.org/1999/xlink" content-type="arpha" xlink:type="simple">52449CE2-7793-5BD3-9407-48787934E5EF</object-id><tp:taxon-name-part taxon-name-part-type="genus" reg="Metapocyrtus">Metapocyrtus</tp:taxon-name-part> (<tp:taxon-name-part taxon-name-part-type="subgenus" reg="Orthocyrtus">Orthocyrtus</tp:taxon-name-part>) <tp:taxon-name-part taxon-name-part-type="species" reg="flomlok">flomlok</tp:taxon-name-part><object-id xmlns:xlink="http://www.w3.org/1999/xlink" content-type="zoobank" xlink:type="simple">https://zoobank.org/184E0A42-5491-49CC-9B9B-BBE85A79CBE1</object-id></tp:taxon-name><tp:taxon-authority>Cabras &amp; Medina</tp:taxon-authority><tp:taxon-status xmlns:xlink="http://www.w3.org/1999/xlink" xlink:type="simple">sp. nov.</tp:taxon-status><xref ref-type="fig" rid="F2">Figs 5–8</xref></tp:nomenclature><tp:treatment-sec sec-type="type material" id="SECID0E5BAE"><title>Type material.</title><p><bold><italic>Holotype</italic></bold> (Figs <xref ref-type="fig" rid="F2">5</xref>, <xref ref-type="fig" rid="F2">7</xref>), male: Philippines - Mindanao / Polomolok / South Cotabato / October, 2021 / coll. Cabras (typed on white card) // HOLOTYPE male / <tp:taxon-name><tp:taxon-name-part taxon-name-part-type="genus" reg="Metapocyrtus">Metapocyrtus</tp:taxon-name-part> (<tp:taxon-name-part taxon-name-part-type="subgenus" reg="Orthocyrtus">Orthocyrtus</tp:taxon-name-part>) <tp:taxon-name-part taxon-name-part-type="species" reg="flomlok">flomlok</tp:taxon-name-part></tp:taxon-name> / CABRAS &amp; MEDINA, 2021 (typed on red card). Presently in UMCRC, will be deposited in National Museum of Natural History (PNMNH) under the National Museum of the Philippines. <bold><italic>Paratypes</italic></bold> (2♂♂, 2♀♀): same data as holotype; all in UMCRC. All paratypes with additional red label: PARATYPE / <tp:taxon-name><tp:taxon-name-part taxon-name-part-type="genus" reg="Metapocyrtus">Metapocyrtus</tp:taxon-name-part> (<tp:taxon-name-part taxon-name-part-type="subgenus" reg="Orthocyrtus">Orthocyrtus</tp:taxon-name-part>) <tp:taxon-name-part taxon-name-part-type="species" reg="flomlok">flomlok</tp:taxon-name-part></tp:taxon-name> / CABRAS &amp; MEDINA, 2021.</p></tp:treatment-sec><tp:treatment-sec sec-type="diagnosis" id="SECID0EQDAE"><title>Diagnosis.</title><p><tp:taxon-name><tp:taxon-name-part taxon-name-part-type="genus" reg="Metapocyrtus">Metapocyrtus</tp:taxon-name-part> (<tp:taxon-name-part taxon-name-part-type="subgenus" reg="Orthocyrtus">Orthocyrtus</tp:taxon-name-part>) <tp:taxon-name-part taxon-name-part-type="species" reg="flomlok">flomlok</tp:taxon-name-part></tp:taxon-name> sp. nov. is closely related to <tp:taxon-name><tp:taxon-name-part taxon-name-part-type="genus" reg="Metapocyrtus">Metapocyrtus</tp:taxon-name-part> (<tp:taxon-name-part taxon-name-part-type="subgenus" reg="Orthocyrtus">Orthocyrtus</tp:taxon-name-part>) <tp:taxon-name-part taxon-name-part-type="species" reg="lanusinus">lanusinus</tp:taxon-name-part></tp:taxon-name> Schultze, 1922 but differs in the following: shorter and stouter body, pronotal scaly marks of two huge round spots on each side of disc, distinct and continuous thick longitudinal stripes from the base to the apex of the elytra, and the stouter and shorter aedeagal body. Meanwhile, <tp:taxon-name><tp:taxon-name-part taxon-name-part-type="genus" reg="Metapocyrtus">M.</tp:taxon-name-part> (<tp:taxon-name-part taxon-name-part-type="subgenus" reg="Orthocyrtus">O.</tp:taxon-name-part>) <tp:taxon-name-part taxon-name-part-type="species" reg="lanusinus">lanusinus</tp:taxon-name-part></tp:taxon-name> has a thin transverse band at mid-length, and elytral marks having four interrupted longitudinal stripes distinctly short and oftentimes with short spots in between each longitudinal stripe in the mid-length.</p></tp:treatment-sec><tp:treatment-sec sec-type="description" id="SECID0EAFAE"><title>Description.</title><p><bold>Male.</bold> Dimensions: LB: 11.0–11.5 mm (holotype 11.0 mm). LR: 2.1–2.3 mm (2.1 mm). WR: 1.8–2.0 mm (1.8 mm). LP: 3.8–4.0 mm (3.8 mm). WP: 4.4–4.7 mm (4.4 mm). LE: 7.0–7.4 mm (7.0 mm). WE: 6.0–6.5 mm (6.0 mm). <italic>N</italic> = 3.</p><p>Integument black. Body surface, rostrum, head, and underside with weak luster. <bold><italic>Head</italic></bold> finely punctured on dorsum with sparse and very minute setae, frons covered with metallic golden orange, round scales, lateroventral parts below the eye with a semi-elliptical scaly patch of pale-yellow and turquoise round scales, latero-ventral parts with adpressed metallic bluish piliform scales, forehead between eyes nearly flattish. Eyes medium-sized and feebly convex. <bold><italic>Rostrum</italic></bold> coarsely rugose on basal 2/3 and finely punctured on apical third, slightly longer than wide (LR/WR:2.1/1.8 mm), dorsum with sparse and adpressed brownish setae, lateral surface with sparse minute subadpressed bluish piliform scales interspersed with brownish and whitish, long suberect setae especially towards the apical margin, ventral surface with long suberect whitish setae; transverse basal groove distinct; longitudinal groove along midline distinct and forms a shallow concavity filled with metallic golden orange with a tinge of green, round scales; dorsum almost flattish dorsally and apex weakly convex; lateral sides with strongly expanded apicad. Antennal scape and funicle of almost the same length, scape reaching the hind margin of eye, covered with subadpressed metallic fine light-colored hairs, and funicle with suberect brownish hairs. Funicular segments I and II almost of the same length, three times longer than wide; segments III–VII nearly as long as wide; club sub-ellipsoidal, nearly 3 times longer than wide. <bold><italic>Prothorax</italic></bold> subglobular, wider than long (LP/WP:3.8/4.4 mm), finely punctured especially near anterior margin, widest before middle, weakly convex on dorsal surface, dorsal contour highest point before the middle. Prothorax with the following scaly markings of metallic, light-yellow and turquoise round scales: a) thin stripe at the anterior margin, b) two large subcircular spots on each side of disc, c) thin stripe at the posterior margin, and d) slightly broader stripe before the coxa confluent with the anterior and posterior marginal bands. <bold><italic>Elytra</italic></bold> ovate (LE/WE:7.0/6.0 mm), slightly wider and moderately longer than prothorax (WE/WP: 6.0/4.4 mm, LE/LP: 7.0/3.8 mm), finely and distinctly punctured with very minute pubescence, strongly convex, dorsal contour highest before the middle, lateral contour evenly arcuate, widest at middle, apex rounded with sparse, colored, fine setae. Each elytron with the following scaly markings of pale-yellow-ochre, turquoise and bluish round scales: a) three continuous longitudinal scaly stripes from basal margin towards apex of the elytron, b) one long stripe along lateral margin from base to apex, c) one premedian longitudinal stripe along suture, and d) very minute and at times negligible spots in the midle of each scaly stripe at the median portion. <bold><italic>Legs</italic></bold> with moderately clavate femora. Femora black covered with subadpressed light blue and turquoise piliform scales and turquoise elliptical scales near the apical margin. Tibiae covered with suberect long white setae, weakly serrate along inner edge with few protruding teeth. Fore and midtibiae bear a mucro at apex. Tarsomeres pubescent. Forecoxae covered with colored piliform scales and with turquoise elliptical scales; mesocoxae and metacoxae covered with setae. Mesoventrite covered with light-colored setae and with turquoise rounds scales on distal ends. Metaventrite sparsely covered with light-colored piliform scales and with turquoise round scales on distal ends. Ventrite I slightly depressed on disc, covered with light-colored piliform scales and with light-yellow to turquoise round scales towards lateral margin. Ventrite II to V sparsely covered with whitish setae and piliform scales which tends to get denser at distal ends. Ventrite V flattened, apical half finely coarsely rugose, with minute setae. Male aedeagus as shown in Figs <xref ref-type="fig" rid="F3">12–14</xref>.</p><fig id="F2" position="float" orientation="portrait"><object-id xmlns:xlink="http://www.w3.org/1999/xlink" content-type="doi" xlink:type="simple">10.3897/zookeys.1116.83236.figures5-8</object-id><object-id xmlns:xlink="http://www.w3.org/1999/xlink" content-type="arpha" xlink:type="simple">55F7023D-4C8C-559B-B04A-171CD04DAA78</object-id><label>Figures 5–8.</label><caption><p><tp:taxon-name><tp:taxon-name-part taxon-name-part-type="genus" reg="Metapocyrtus">Metapocyrtus</tp:taxon-name-part> (<tp:taxon-name-part taxon-name-part-type="subgenus" reg="Orthocyrtus">Orthocyrtus</tp:taxon-name-part>) <tp:taxon-name-part taxon-name-part-type="species" reg="flomlok">flomlok</tp:taxon-name-part></tp:taxon-name> sp. nov. <bold>5</bold> male holotype, dorsal view <bold>6</bold> female, dorsal view <bold>7</bold> male, lateral view <bold>8</bold> female, lateral view.</p></caption><graphic xmlns:xlink="http://www.w3.org/1999/xlink" xlink:href="zookeys-1116-133_article-83236__-g002.jpg" position="float" orientation="portrait" xlink:type="simple" id="oo_725453.jpg"><uri content-type="original_file" xlink:type="simple">https://binary.pensoft.net/fig/725453</uri></graphic></fig><p><bold>Female.</bold> Dimensions: LB: 12.0–12.7 mm: LR: 2.0–2.1 mm: WR: 1.7–1.8 mm. LP: 3.6–3.8 mm. WP: 3.6–3.8 mm. LE: 7.8–8.0 mm. WE: 7.2–7.5 mm. <italic>N</italic> = 2.</p><p>Habitus as shown in Figs <xref ref-type="fig" rid="F2">6</xref> and <xref ref-type="fig" rid="F2">8</xref>. Females differ from males in the following: a) base of pronotum slightly widened on sides, b) elytra longer and moderately wider, lateral contour widest before the middle, c) the three stripes from base to apex in the elytra are interrupted before the middle, and d) ventrite I slightly convex on disc. Otherwise female similar to the male.</p></tp:treatment-sec><tp:treatment-sec sec-type="etymology" id="SECID0ESHAE"><title>Etymology.</title><p>The new species is named after “<italic><tp:taxon-name><tp:taxon-name-part taxon-name-part-type="genus" reg="Metapocyrtus"/><tp:taxon-name-part taxon-name-part-type="species" reg="flomlok">flomlok</tp:taxon-name-part></tp:taxon-name></italic>” the old B’laan name of its type locality Polomolok. The term <italic><tp:taxon-name><tp:taxon-name-part taxon-name-part-type="genus" reg="Metapocyrtus"/><tp:taxon-name-part taxon-name-part-type="species" reg="flomlok">flomlok</tp:taxon-name-part></tp:taxon-name></italic> means hunting ground due to the abundance of wildlife in the area prior to the settlement of lowlanders and agricultural companies.</p></tp:treatment-sec><tp:treatment-sec sec-type="distribution" id="SECID0EMIAE"><title>Distribution.</title><p><tp:taxon-name><tp:taxon-name-part taxon-name-part-type="genus" reg="Metapocyrtus">Metapocyrtus</tp:taxon-name-part> (<tp:taxon-name-part taxon-name-part-type="subgenus" reg="Orthocyrtus">Orthocyrtus</tp:taxon-name-part>) <tp:taxon-name-part taxon-name-part-type="species" reg="flomlok">flomlok</tp:taxon-name-part></tp:taxon-name> sp. nov. is known from Polomolok Municipality, South Cotabato.</p></tp:treatment-sec><tp:treatment-sec><!--Section generated to contain objects referenced in tp:taxon-treatment.--><fig id="F3" position="float" orientation="portrait"><object-id xmlns:xlink="http://www.w3.org/1999/xlink" content-type="doi" xlink:type="simple">10.3897/zookeys.1116.83236.figures9-17</object-id><object-id xmlns:xlink="http://www.w3.org/1999/xlink" content-type="arpha" xlink:type="simple">4B699358-A342-5274-AD8E-DED07333E176</object-id><label>Figures 9–17.</label><caption><p>Male genitalia of <italic><tp:taxon-name><tp:taxon-name-part taxon-name-part-type="genus" reg="Orthocyrtus">Orthocyrtus</tp:taxon-name-part></tp:taxon-name></italic> sp. <bold>9–11</bold><tp:taxon-name><tp:taxon-name-part taxon-name-part-type="genus" reg="Metapocyrtus">Metapocyrtus</tp:taxon-name-part> (<tp:taxon-name-part taxon-name-part-type="subgenus" reg="Orthocyrtus">Orthocyrtus</tp:taxon-name-part>) <tp:taxon-name-part taxon-name-part-type="species" reg="melibengoy">melibengoy</tp:taxon-name-part></tp:taxon-name> sp. nov. <bold>12–14</bold><tp:taxon-name><tp:taxon-name-part taxon-name-part-type="genus" reg="Metapocyrtus">Metapocyrtus</tp:taxon-name-part> (<tp:taxon-name-part taxon-name-part-type="subgenus" reg="Orthocyrtus">Orthocyrtus</tp:taxon-name-part>) <tp:taxon-name-part taxon-name-part-type="species" reg="flomlok">flomlok</tp:taxon-name-part></tp:taxon-name> sp. nov. <bold>15–17</bold><tp:taxon-name><tp:taxon-name-part taxon-name-part-type="genus" reg="Metapocyrtus">Metapocyrtus</tp:taxon-name-part> (<tp:taxon-name-part taxon-name-part-type="subgenus" reg="Orthocyrtus">Orthocyrtus</tp:taxon-name-part>) <tp:taxon-name-part taxon-name-part-type="species" reg="willietorresi">willietorresi</tp:taxon-name-part></tp:taxon-name><bold>9, 12, 15</bold> aedeagus in lateral view <bold>10, 13, 16</bold> idem in dorsal view <bold>11, 14, 17</bold> sternite IX in dorsal view.</p></caption><graphic xmlns:xlink="http://www.w3.org/1999/xlink" xlink:href="zookeys-1116-133_article-83236__-g003.jpg" position="float" orientation="portrait" xlink:type="simple" id="oo_725455.jpg"><uri content-type="original_file" xlink:type="simple">https://binary.pensoft.net/fig/725455</uri></graphic></fig></tp:treatment-sec></tp:taxon-treatment>
