# Supplementary material for: ﻿Two new species of Metapocyrtus (Orthocyrtus) Heller, 1912 (Coleoptera, Curculionidae, Entiminae) from southern Mindanao, Philippines, with ecological notes
Source: Zookeys. 2022 Aug 9;1116:133–47. doi: 10.3897/zookeys.1116.83236 (PMC9848863; doi:10.3897/zookeys.1116.83236)
Supplement: XML Treatment for Metapocyrtus (Orthocyrtus) willietorresi [file zookeys.1116.83236-treatment3.xml]

<!DOCTYPE tp:taxon-treatment
  PUBLIC "-//TaxonX//DTD Taxonomic Treatment Publishing DTD v0 20100105//EN" "tax-treatment-NSO.dtd">
<tp:taxon-treatment xmlns:tp="http://www.plazi.org/taxpub"><tp:treatment-meta><kwd-group><label>Taxon classification</label><kwd>
              <named-content content-type="kingdom">Animalia</named-content>
            </kwd><kwd>
              <named-content content-type="order">Coleoptera</named-content>
            </kwd><kwd>
              <named-content content-type="family">Curculionidae</named-content>
            </kwd></kwd-group><mixed-citation publication-type="journal"><person-group><name><surname>Cabras</surname><given-names>Analyn A.</given-names></name><name><surname>Cudera</surname><given-names>Rizalyn</given-names></name><name><surname>Mamon</surname><given-names>Joelyn</given-names></name><name><surname>Medina</surname><given-names>Milton Norman D.</given-names></name></person-group><article-title>﻿Two new species of <tp:taxon-name><tp:taxon-name-part taxon-name-part-type="genus" reg="Metapocyrtus">Metapocyrtus</tp:taxon-name-part> (<tp:taxon-name-part taxon-name-part-type="subgenus" reg="Orthocyrtus">Orthocyrtus</tp:taxon-name-part>)</tp:taxon-name> Heller, 1912 (<tp:taxon-name><tp:taxon-name-part taxon-name-part-type="order">Coleoptera</tp:taxon-name-part></tp:taxon-name>, <tp:taxon-name><tp:taxon-name-part taxon-name-part-type="family">Curculionidae</tp:taxon-name-part></tp:taxon-name>, <tp:taxon-name><tp:taxon-name-part taxon-name-part-type="subfamily">Entiminae</tp:taxon-name-part></tp:taxon-name>) from southern Mindanao, Philippines, with ecological notes</article-title><source>Zookeys</source><day>09</day><month>08</month><year>2022</year><volume>1116</volume><fpage>133</fpage><lpage>147</lpage><pub-id pub-id-type="doi">10.3897/zookeys.1116.83236</pub-id></mixed-citation></tp:treatment-meta><tp:nomenclature><label>﻿</label><tp:taxon-name><object-id xmlns:xlink="http://www.w3.org/1999/xlink" content-type="arpha" xlink:type="simple">53C1AD8C-F105-55EF-9AD4-FF93E58F6E9E</object-id><tp:taxon-name-part taxon-name-part-type="genus" reg="Metapocyrtus">Metapocyrtus</tp:taxon-name-part> (<tp:taxon-name-part taxon-name-part-type="subgenus" reg="Orthocyrtus">Orthocyrtus</tp:taxon-name-part>) <tp:taxon-name-part taxon-name-part-type="species" reg="willietorresi">willietorresi</tp:taxon-name-part></tp:taxon-name><tp:taxon-authority>Cabras &amp; Medina, 2019</tp:taxon-authority><tp:nomenclature-citation-list><tp:nomenclature-citation><tp:taxon-name><tp:taxon-name-part taxon-name-part-type="genus" reg="Metapocyrtus">Metapocyrtus</tp:taxon-name-part> (<tp:taxon-name-part taxon-name-part-type="subgenus" reg="Artapocyrtus">Artapocyrtus</tp:taxon-name-part>) <tp:taxon-name-part taxon-name-part-type="species" reg="willietorresi">willietorresi</tp:taxon-name-part></tp:taxon-name><comment>Cabras &amp; Medina, 2019: 186</comment></tp:nomenclature-citation></tp:nomenclature-citation-list></tp:nomenclature><tp:treatment-sec sec-type="type locality" id="SECID0EYKAE"><title>Type locality.</title><p>Mt. Apo Natural Park, Davao del Sur.</p></tp:treatment-sec><tp:treatment-sec sec-type="Type depository" id="SECID0E4KAE"><title>Type depository.</title><p>UMCRC.</p></tp:treatment-sec><tp:treatment-sec sec-type="material" id="SECID0ECLAE"><title>Material examined.</title><p>Male: Philippines - Mindanao / Kapatagan / Davao del Sur / December, 2021 / coll. LC (typed on white card). Presently in UMCRC.</p></tp:treatment-sec><tp:treatment-sec sec-type="remarks" id="SECID0EHLAE"><title>Remarks.</title><p><xref ref-type="bibr" rid="B3">Cabras and Medina (2019)</xref> placed the species under the subgenus <tp:taxon-name><tp:taxon-name-part taxon-name-part-type="genus" reg="Metapocyrtus"/><tp:taxon-name-part taxon-name-part-type="subgenus" reg="Artapocyrtus">Artapocyrtus</tp:taxon-name-part></tp:taxon-name>. However, based on additional materials and further evidence, the authors obviously made some errors, and the species should be placed in the subgenus <tp:taxon-name><tp:taxon-name-part taxon-name-part-type="genus" reg="Metapocyrtus"/><tp:taxon-name-part taxon-name-part-type="subgenus" reg="Orthocyrtus">Orthocyrtus</tp:taxon-name-part></tp:taxon-name> based on the characters mentioned by <xref ref-type="bibr" rid="B4">Cabras et al. (2018)</xref>. In addition, <xref ref-type="bibr" rid="B3">Cabras and Medina (2019)</xref> described the species based on two specimens from Mt. Apo and declared it a new species due to the uniqueness of its elytral and pronotal markings consisting of circular patterns. The shape of the aedeagus of the newly acquired materials (Figs <xref ref-type="fig" rid="F3">15–17</xref>) further confirms membership of the species in <italic><tp:taxon-name><tp:taxon-name-part taxon-name-part-type="genus" reg="Orthocyrtus">Orthocyrtus</tp:taxon-name-part></tp:taxon-name></italic> and its relationship to the <italic><tp:taxon-name><tp:taxon-name-part taxon-name-part-type="genus" reg="Orthocyrtus">Orthocyrtus</tp:taxon-name-part><tp:taxon-name-part taxon-name-part-type="species" reg="lanusinus">lanusinus</tp:taxon-name-part></tp:taxon-name></italic> species group. One of the defining characteristics of <italic><tp:taxon-name><tp:taxon-name-part taxon-name-part-type="genus" reg="Orthocyrtus">Orthocyrtus</tp:taxon-name-part></tp:taxon-name></italic> is the shape of its rostrum. Figs <xref ref-type="fig" rid="F4">18–21</xref> show the dorsal view of the different species of <italic><tp:taxon-name><tp:taxon-name-part taxon-name-part-type="genus" reg="Orthocyrtus">Orthocyrtus</tp:taxon-name-part></tp:taxon-name></italic> mentioned in this paper.</p></tp:treatment-sec><tp:treatment-sec><!--Section generated to contain objects referenced in tp:taxon-treatment.--><fig id="F3" position="float" orientation="portrait"><object-id xmlns:xlink="http://www.w3.org/1999/xlink" content-type="doi" xlink:type="simple">10.3897/zookeys.1116.83236.figures9-17</object-id><object-id xmlns:xlink="http://www.w3.org/1999/xlink" content-type="arpha" xlink:type="simple">4B699358-A342-5274-AD8E-DED07333E176</object-id><label>Figures 9–17.</label><caption><p>Male genitalia of <italic><tp:taxon-name><tp:taxon-name-part taxon-name-part-type="genus" reg="Orthocyrtus">Orthocyrtus</tp:taxon-name-part></tp:taxon-name></italic> sp. <bold>9–11</bold><tp:taxon-name><tp:taxon-name-part taxon-name-part-type="genus" reg="Metapocyrtus">Metapocyrtus</tp:taxon-name-part> (<tp:taxon-name-part taxon-name-part-type="subgenus" reg="Orthocyrtus">Orthocyrtus</tp:taxon-name-part>) <tp:taxon-name-part taxon-name-part-type="species" reg="melibengoy">melibengoy</tp:taxon-name-part></tp:taxon-name> sp. nov. <bold>12–14</bold><tp:taxon-name><tp:taxon-name-part taxon-name-part-type="genus" reg="Metapocyrtus">Metapocyrtus</tp:taxon-name-part> (<tp:taxon-name-part taxon-name-part-type="subgenus" reg="Orthocyrtus">Orthocyrtus</tp:taxon-name-part>) <tp:taxon-name-part taxon-name-part-type="species" reg="flomlok">flomlok</tp:taxon-name-part></tp:taxon-name> sp. nov. <bold>15–17</bold><tp:taxon-name><tp:taxon-name-part taxon-name-part-type="genus" reg="Metapocyrtus">Metapocyrtus</tp:taxon-name-part> (<tp:taxon-name-part taxon-name-part-type="subgenus" reg="Orthocyrtus">Orthocyrtus</tp:taxon-name-part>) <tp:taxon-name-part taxon-name-part-type="species" reg="willietorresi">willietorresi</tp:taxon-name-part></tp:taxon-name><bold>9, 12, 15</bold> aedeagus in lateral view <bold>10, 13, 16</bold> idem in dorsal view <bold>11, 14, 17</bold> sternite IX in dorsal view.</p></caption><graphic xmlns:xlink="http://www.w3.org/1999/xlink" xlink:href="zookeys-1116-133_article-83236__-g003.jpg" position="float" orientation="portrait" xlink:type="simple" id="oo_725455.jpg"><uri content-type="original_file" xlink:type="simple">https://binary.pensoft.net/fig/725455</uri></graphic></fig><fig id="F4" position="float" orientation="portrait"><object-id xmlns:xlink="http://www.w3.org/1999/xlink" content-type="doi" xlink:type="simple">10.3897/zookeys.1116.83236.figures18-21</object-id><object-id xmlns:xlink="http://www.w3.org/1999/xlink" content-type="arpha" xlink:type="simple">9714128F-F6CD-59FC-ABDA-29F548B249C9</object-id><label>Figures 18–21.</label><caption><p>Dorsal view of <italic><tp:taxon-name><tp:taxon-name-part taxon-name-part-type="genus" reg="Orthocyrtus">Orthocyrtus</tp:taxon-name-part></tp:taxon-name></italic> spp. rostrums <bold>18</bold><tp:taxon-name><tp:taxon-name-part taxon-name-part-type="genus" reg="Metapocyrtus">M.</tp:taxon-name-part> (<tp:taxon-name-part taxon-name-part-type="subgenus" reg="Orthocyrtus">O.</tp:taxon-name-part>) <tp:taxon-name-part taxon-name-part-type="species" reg="melibengoy">melibengoy</tp:taxon-name-part></tp:taxon-name> sp. nov. <bold>19</bold><tp:taxon-name><tp:taxon-name-part taxon-name-part-type="genus" reg="Metapocyrtus">M.</tp:taxon-name-part> (<tp:taxon-name-part taxon-name-part-type="subgenus" reg="Orthocyrtus">O.</tp:taxon-name-part>) <tp:taxon-name-part taxon-name-part-type="species" reg="flomlok">flomlok</tp:taxon-name-part></tp:taxon-name> sp. nov. <bold>20</bold><tp:taxon-name><tp:taxon-name-part taxon-name-part-type="genus" reg="Metapocyrtus">M.</tp:taxon-name-part> (<tp:taxon-name-part taxon-name-part-type="subgenus" reg="Orthocyrtus">O.</tp:taxon-name-part>) <tp:taxon-name-part taxon-name-part-type="species" reg="willietorresi">willietorresi</tp:taxon-name-part></tp:taxon-name><bold>21</bold><tp:taxon-name><tp:taxon-name-part taxon-name-part-type="genus" reg="Metapocyrtus">M.</tp:taxon-name-part> (<tp:taxon-name-part taxon-name-part-type="subgenus" reg="Orthocyrtus">O.</tp:taxon-name-part>) <tp:taxon-name-part taxon-name-part-type="species" reg="villalobosae">villalobosae</tp:taxon-name-part></tp:taxon-name>.</p></caption><graphic xmlns:xlink="http://www.w3.org/1999/xlink" xlink:href="zookeys-1116-133_article-83236__-g004.jpg" position="float" orientation="portrait" xlink:type="simple" id="oo_725456.jpg"><uri content-type="original_file" xlink:type="simple">https://binary.pensoft.net/fig/725456</uri></graphic></fig></tp:treatment-sec><ref-list><ref id="B3"><mixed-citation xmlns:xlink="http://www.w3.org/1999/xlink" xlink:type="simple"><person-group><name name-style="western"><surname>Cabras</surname><given-names>A</given-names></name><name name-style="western"><surname>Medina</surname><given-names>MN</given-names></name></person-group> (<year>2019</year>) <article-title><italic><tp:taxon-name><tp:taxon-name-part taxon-name-part-type="genus">Metapocyrtus</tp:taxon-name-part><tp:taxon-name-part taxon-name-part-type="species">ginalopezae</tp:taxon-name-part></tp:taxon-name></italic> sp.n., a new <tp:taxon-name><tp:taxon-name-part taxon-name-part-type="genus">Orthocyrtus</tp:taxon-name-part></tp:taxon-name> from Davao de Oro.</article-title><source>Baltic Journal of Coleopterology</source><volume>19</volume>(<issue>2</issue>): <fpage>205</fpage>–<lpage>2011</lpage>.</mixed-citation></ref><ref id="B4"><mixed-citation xmlns:xlink="http://www.w3.org/1999/xlink" xlink:type="simple"><person-group><name name-style="western"><surname>Cabras</surname><given-names>A</given-names></name><name name-style="western"><surname>Medina</surname><given-names>MN</given-names></name><name name-style="western"><surname>Bollino</surname><given-names>M</given-names></name></person-group> (<year>2018</year>) <article-title>A new species of the subgenus <tp:taxon-name><tp:taxon-name-part taxon-name-part-type="genus"/><tp:taxon-name-part taxon-name-part-type="subgenus">Orthocyrtus</tp:taxon-name-part></tp:taxon-name> Heller, 1912, genus <italic><tp:taxon-name><tp:taxon-name-part taxon-name-part-type="genus">Metapocyrtus</tp:taxon-name-part></tp:taxon-name></italic> Heller, 1912 (<tp:taxon-name><tp:taxon-name-part taxon-name-part-type="order">Coleoptera</tp:taxon-name-part></tp:taxon-name>, <tp:taxon-name><tp:taxon-name-part taxon-name-part-type="family">Curculionidae</tp:taxon-name-part></tp:taxon-name>, <tp:taxon-name><tp:taxon-name-part taxon-name-part-type="subfamily">Entiminae</tp:taxon-name-part></tp:taxon-name>, <tp:taxon-name><tp:taxon-name-part taxon-name-part-type="tribe">Pachyrhynchini</tp:taxon-name-part></tp:taxon-name>) from Mindanao, with notes on its ecology.</article-title><source>Baltic Journal of Coleopterology</source><volume>18</volume>(<issue>1</issue>): <fpage>39</fpage>–<lpage>46</lpage>.</mixed-citation></ref></ref-list></tp:taxon-treatment>
