# Supplementary material for: ﻿Two new species of Metapocyrtus (Orthocyrtus) Heller, 1912 (Coleoptera, Curculionidae, Entiminae) from southern Mindanao, Philippines, with ecological notes
Source: Zookeys. 2022 Aug 9;1116:133–47. doi: 10.3897/zookeys.1116.83236 (PMC9848863; doi:10.3897/zookeys.1116.83236)
Supplement: XML Treatment for Metapocyrtus (Orthocyrtus) villalobosae [file zookeys.1116.83236-treatment4.xml]

<!DOCTYPE tp:taxon-treatment
  PUBLIC "-//TaxonX//DTD Taxonomic Treatment Publishing DTD v0 20100105//EN" "tax-treatment-NSO.dtd">
<tp:taxon-treatment xmlns:tp="http://www.plazi.org/taxpub"><tp:treatment-meta><kwd-group><label>Taxon classification</label><kwd>
              <named-content content-type="kingdom">Animalia</named-content>
            </kwd><kwd>
              <named-content content-type="order">Coleoptera</named-content>
            </kwd><kwd>
              <named-content content-type="family">Curculionidae</named-content>
            </kwd></kwd-group><mixed-citation publication-type="journal"><person-group><name><surname>Cabras</surname><given-names>Analyn A.</given-names></name><name><surname>Cudera</surname><given-names>Rizalyn</given-names></name><name><surname>Mamon</surname><given-names>Joelyn</given-names></name><name><surname>Medina</surname><given-names>Milton Norman D.</given-names></name></person-group><article-title>﻿Two new species of <tp:taxon-name><tp:taxon-name-part taxon-name-part-type="genus" reg="Metapocyrtus">Metapocyrtus</tp:taxon-name-part> (<tp:taxon-name-part taxon-name-part-type="subgenus" reg="Orthocyrtus">Orthocyrtus</tp:taxon-name-part>)</tp:taxon-name> Heller, 1912 (<tp:taxon-name><tp:taxon-name-part taxon-name-part-type="order">Coleoptera</tp:taxon-name-part></tp:taxon-name>, <tp:taxon-name><tp:taxon-name-part taxon-name-part-type="family">Curculionidae</tp:taxon-name-part></tp:taxon-name>, <tp:taxon-name><tp:taxon-name-part taxon-name-part-type="subfamily">Entiminae</tp:taxon-name-part></tp:taxon-name>) from southern Mindanao, Philippines, with ecological notes</article-title><source>Zookeys</source><day>09</day><month>08</month><year>2022</year><volume>1116</volume><fpage>133</fpage><lpage>147</lpage><pub-id pub-id-type="doi">10.3897/zookeys.1116.83236</pub-id></mixed-citation></tp:treatment-meta><tp:nomenclature><label>﻿</label><tp:taxon-name><object-id xmlns:xlink="http://www.w3.org/1999/xlink" content-type="arpha" xlink:type="simple">19077BF0-5917-5D2F-8982-01F504E67EF1</object-id><tp:taxon-name-part taxon-name-part-type="genus" reg="Metapocyrtus">Metapocyrtus</tp:taxon-name-part> (<tp:taxon-name-part taxon-name-part-type="subgenus" reg="Orthocyrtus">Orthocyrtus</tp:taxon-name-part>) <tp:taxon-name-part taxon-name-part-type="species" reg="villalobosae">villalobosae</tp:taxon-name-part></tp:taxon-name><tp:taxon-authority>Patano, Amoroso, Mohagan, Guiang &amp; Yap, 2021</tp:taxon-authority><tp:nomenclature-citation-list><tp:nomenclature-citation><tp:taxon-name><tp:taxon-name-part taxon-name-part-type="genus" reg="Metapocyrtus">Metapocyrtus</tp:taxon-name-part> (<tp:taxon-name-part taxon-name-part-type="subgenus" reg="Artapocyrtus">Artapocyrtus</tp:taxon-name-part>) <tp:taxon-name-part taxon-name-part-type="species" reg="villalobosae">villalobosae</tp:taxon-name-part></tp:taxon-name><comment><xref ref-type="bibr" rid="B7">Patano et al., 2021</xref>: 284</comment></tp:nomenclature-citation></tp:nomenclature-citation-list></tp:nomenclature><tp:treatment-sec sec-type="type locality" id="SECID0EPPAE"><title>Type locality.</title><p>Mount Kabunulan, Hamiguitan Range, Surop, Governor Generoso, Davao Oriental, <named-content xmlns:xlink="http://www.w3.org/1999/xlink" content-type="dwc:verbatimCoordinates" xlink:type="simple"><named-content content-type="geo-json" specific-use="{&#34;type&#34;:&#34;Point&#34;,&#34;coordinates&#34;:[126.171708,6.462303]}" id="NCID0EYPAE" xlink:type="simple">6°27'44.29"N, 126°10'18.15"E</named-content></named-content>, 400 m a.s.l.</p></tp:treatment-sec><tp:treatment-sec sec-type="Type depository" id="SECID0E4PAE"><title>Type depository.</title><p>CMUZS.</p></tp:treatment-sec><tp:treatment-sec sec-type="material" id="SECID0ECQAE"><title>Material examined.</title><p>4♂♂, 2♀♀: Philippines - Mindanao / San Isidro / Oriental / December, 2021 / coll. LC (typed on white card). Presently in UMCRC.</p></tp:treatment-sec><tp:treatment-sec sec-type="remarks" id="SECID0EHQAE"><title>Remarks.</title><p><xref ref-type="bibr" rid="B7">Patano et al. (2021)</xref> recently described a new species <tp:taxon-name><tp:taxon-name-part taxon-name-part-type="genus" reg="Metapocyrtus">Metapocyrtus</tp:taxon-name-part> (<tp:taxon-name-part taxon-name-part-type="subgenus" reg="Artapocyrtus">Artapocyrtus</tp:taxon-name-part>) <tp:taxon-name-part taxon-name-part-type="species" reg="villalobosae">villalobosae</tp:taxon-name-part></tp:taxon-name> under the subgenus <tp:taxon-name><tp:taxon-name-part taxon-name-part-type="genus" reg="Metapocyrtus"/><tp:taxon-name-part taxon-name-part-type="subgenus" reg="Artapocyrtus">Artapocyrtus</tp:taxon-name-part></tp:taxon-name> based on four specimens collected at Mount Kabunulan, Hamiguitan Range in Governor Generso, Davao Oriental at an elevation of 400 m. Based on the images of the male and female habitus described in the original paper (<xref ref-type="bibr" rid="B7">Patano et al. 2021</xref>: 285, fig. 3) with a size ranging from 13.2–14.5 mm and a holotype of 14.5 mm, it doubtlessly belongs to <italic><tp:taxon-name><tp:taxon-name-part taxon-name-part-type="genus" reg="Orthocyrtus">Orthocyrtus</tp:taxon-name-part></tp:taxon-name></italic> based on its size, shape of the rostrum, as well as the general shape of the male and female habitus. In 2021, specimens that appeared to belong to <tp:taxon-name><tp:taxon-name-part taxon-name-part-type="genus" reg="Metapocyrtus">Metapocyrtus</tp:taxon-name-part> (<tp:taxon-name-part taxon-name-part-type="subgenus" reg="Artapocyrtus">Artapocyrtus</tp:taxon-name-part>) <tp:taxon-name-part taxon-name-part-type="species" reg="villalobosae">villalobosae</tp:taxon-name-part></tp:taxon-name> from San Isidro, Davao Oriental, which is part of the range of Mt. Hamiguitan, were donated to UMCRC. Upon examination, the said specimens were found to be very similar to the male holotype, and female paratype in the paper of <xref ref-type="bibr" rid="B7">Patano et al. (2021)</xref>. The only difference is the short longitudinal subbasal stripes which we believe are simply part of the variability of the species. We believe it was wrongly placed in the subgenus <tp:taxon-name><tp:taxon-name-part taxon-name-part-type="genus" reg="Metapocyrtus"/><tp:taxon-name-part taxon-name-part-type="subgenus" reg="Artapocyrtus">Artapocyrtus</tp:taxon-name-part></tp:taxon-name> and thus, we are proposing that it be transferred to the subgenus <tp:taxon-name><tp:taxon-name-part taxon-name-part-type="genus" reg="Metapocyrtus"/><tp:taxon-name-part taxon-name-part-type="subgenus" reg="Orthocyrtus">Orthocyrtus</tp:taxon-name-part></tp:taxon-name> based on the characters mentioned by <xref ref-type="bibr" rid="B4">Cabras et al. (2018)</xref> including the shape of its rostrum (Fig. <xref ref-type="fig" rid="F4">21</xref>). Furthermore, while the species elytral patterns may have a superficial resemblance to <tp:taxon-name><tp:taxon-name-part taxon-name-part-type="genus" reg="Metapocyrtus">M.</tp:taxon-name-part> (<tp:taxon-name-part taxon-name-part-type="subgenus" reg="Sclerocyrtus">Sclerocyrtus</tp:taxon-name-part>) <tp:taxon-name-part taxon-name-part-type="species" reg="chamissoi">chamissoi</tp:taxon-name-part></tp:taxon-name> Schultze, 1925, it is actually more closely related to <tp:taxon-name><tp:taxon-name-part taxon-name-part-type="genus" reg="Metapocyrtus">M.</tp:taxon-name-part> (<tp:taxon-name-part taxon-name-part-type="subgenus" reg="Orthocyrtus">Orthocyrtus</tp:taxon-name-part>) <tp:taxon-name-part taxon-name-part-type="species" reg="davaoensis">davaoensis</tp:taxon-name-part></tp:taxon-name> Cabras, Medina &amp; Bollino, 2021 described from Davao City and Bukidnon. The general habitus of the male and female, the elytral and pronotal patterns as well as the genitalia are also very similar. Molecular data and/or eversion of the endophallus in the near future can be used in delineating the <italic><tp:taxon-name><tp:taxon-name-part taxon-name-part-type="genus" reg="Metapocyrtus"/><tp:taxon-name-part taxon-name-part-type="species" reg="davaoensis">davaoensis</tp:taxon-name-part></tp:taxon-name></italic> species group which seems to have a widespread form and distribution throughout Mindanao. Eversion of the endophallus in the tribe <tp:taxon-name><tp:taxon-name-part taxon-name-part-type="tribe">Pachyrhynchini</tp:taxon-name-part></tp:taxon-name> is quite challenging to accomplish and needs alot of specimens as mentioned by <xref ref-type="bibr" rid="B1">Bollino and Sandel (2017)</xref> and <xref ref-type="bibr" rid="B4">Cabras et al. (2018)</xref>.</p><fig id="F3" position="float" orientation="portrait"><object-id xmlns:xlink="http://www.w3.org/1999/xlink" content-type="doi" xlink:type="simple">10.3897/zookeys.1116.83236.figures9-17</object-id><object-id xmlns:xlink="http://www.w3.org/1999/xlink" content-type="arpha" xlink:type="simple">4B699358-A342-5274-AD8E-DED07333E176</object-id><label>Figures 9–17.</label><caption><p>Male genitalia of <italic><tp:taxon-name><tp:taxon-name-part taxon-name-part-type="genus" reg="Orthocyrtus">Orthocyrtus</tp:taxon-name-part></tp:taxon-name></italic> sp. <bold>9–11</bold><tp:taxon-name><tp:taxon-name-part taxon-name-part-type="genus" reg="Metapocyrtus">Metapocyrtus</tp:taxon-name-part> (<tp:taxon-name-part taxon-name-part-type="subgenus" reg="Orthocyrtus">Orthocyrtus</tp:taxon-name-part>) <tp:taxon-name-part taxon-name-part-type="species" reg="melibengoy">melibengoy</tp:taxon-name-part></tp:taxon-name> sp. nov. <bold>12–14</bold><tp:taxon-name><tp:taxon-name-part taxon-name-part-type="genus" reg="Metapocyrtus">Metapocyrtus</tp:taxon-name-part> (<tp:taxon-name-part taxon-name-part-type="subgenus" reg="Orthocyrtus">Orthocyrtus</tp:taxon-name-part>) <tp:taxon-name-part taxon-name-part-type="species" reg="flomlok">flomlok</tp:taxon-name-part></tp:taxon-name> sp. nov. <bold>15–17</bold><tp:taxon-name><tp:taxon-name-part taxon-name-part-type="genus" reg="Metapocyrtus">Metapocyrtus</tp:taxon-name-part> (<tp:taxon-name-part taxon-name-part-type="subgenus" reg="Orthocyrtus">Orthocyrtus</tp:taxon-name-part>) <tp:taxon-name-part taxon-name-part-type="species" reg="willietorresi">willietorresi</tp:taxon-name-part></tp:taxon-name><bold>9, 12, 15</bold> aedeagus in lateral view <bold>10, 13, 16</bold> idem in dorsal view <bold>11, 14, 17</bold> sternite IX in dorsal view.</p></caption><graphic xmlns:xlink="http://www.w3.org/1999/xlink" xlink:href="zookeys-1116-133_article-83236__-g003.jpg" position="float" orientation="portrait" xlink:type="simple" id="oo_725455.jpg"><uri content-type="original_file" xlink:type="simple">https://binary.pensoft.net/fig/725455</uri></graphic></fig><fig id="F4" position="float" orientation="portrait"><object-id xmlns:xlink="http://www.w3.org/1999/xlink" content-type="doi" xlink:type="simple">10.3897/zookeys.1116.83236.figures18-21</object-id><object-id xmlns:xlink="http://www.w3.org/1999/xlink" content-type="arpha" xlink:type="simple">9714128F-F6CD-59FC-ABDA-29F548B249C9</object-id><label>Figures 18–21.</label><caption><p>Dorsal view of <italic><tp:taxon-name><tp:taxon-name-part taxon-name-part-type="genus" reg="Orthocyrtus">Orthocyrtus</tp:taxon-name-part></tp:taxon-name></italic> spp. rostrums <bold>18</bold><tp:taxon-name><tp:taxon-name-part taxon-name-part-type="genus" reg="Metapocyrtus">M.</tp:taxon-name-part> (<tp:taxon-name-part taxon-name-part-type="subgenus" reg="Orthocyrtus">O.</tp:taxon-name-part>) <tp:taxon-name-part taxon-name-part-type="species" reg="melibengoy">melibengoy</tp:taxon-name-part></tp:taxon-name> sp. nov. <bold>19</bold><tp:taxon-name><tp:taxon-name-part taxon-name-part-type="genus" reg="Metapocyrtus">M.</tp:taxon-name-part> (<tp:taxon-name-part taxon-name-part-type="subgenus" reg="Orthocyrtus">O.</tp:taxon-name-part>) <tp:taxon-name-part taxon-name-part-type="species" reg="flomlok">flomlok</tp:taxon-name-part></tp:taxon-name> sp. nov. <bold>20</bold><tp:taxon-name><tp:taxon-name-part taxon-name-part-type="genus" reg="Metapocyrtus">M.</tp:taxon-name-part> (<tp:taxon-name-part taxon-name-part-type="subgenus" reg="Orthocyrtus">O.</tp:taxon-name-part>) <tp:taxon-name-part taxon-name-part-type="species" reg="willietorresi">willietorresi</tp:taxon-name-part></tp:taxon-name><bold>21</bold><tp:taxon-name><tp:taxon-name-part taxon-name-part-type="genus" reg="Metapocyrtus">M.</tp:taxon-name-part> (<tp:taxon-name-part taxon-name-part-type="subgenus" reg="Orthocyrtus">O.</tp:taxon-name-part>) <tp:taxon-name-part taxon-name-part-type="species" reg="villalobosae">villalobosae</tp:taxon-name-part></tp:taxon-name>.</p></caption><graphic xmlns:xlink="http://www.w3.org/1999/xlink" xlink:href="zookeys-1116-133_article-83236__-g004.jpg" position="float" orientation="portrait" xlink:type="simple" id="oo_725456.jpg"><uri content-type="original_file" xlink:type="simple">https://binary.pensoft.net/fig/725456</uri></graphic></fig><sec sec-type="﻿Key to species of Metapocyrtus (Orthocyrtus)" id="SECID0EQZAE"><title>﻿Key to species of <tp:taxon-name><tp:taxon-name-part taxon-name-part-type="genus" reg="Metapocyrtus">Metapocyrtus</tp:taxon-name-part> (<tp:taxon-name-part taxon-name-part-type="subgenus" reg="Orthocyrtus">Orthocyrtus</tp:taxon-name-part>)</tp:taxon-name></title><table-wrap content-type="key" position="anchor" orientation="portrait"><table id="TID0E2GAE" rules="all"><tbody><tr><td rowspan="1" colspan="1">1</td><td rowspan="1" colspan="1">Pronotum coarsely punctured with a transverse scaly stripe in the entire width in the middle; elytra coarsely striate punctate, striae beset with golden yellow and reddish scales</td><td rowspan="1" colspan="1">
                      <bold><italic>M</italic> . (<italic>O</italic> .) <italic><tp:taxon-name><tp:taxon-name-part taxon-name-part-type="genus" reg="Metapocyrtus"/><tp:taxon-name-part taxon-name-part-type="species" reg="villalobosae">villalobosae</tp:taxon-name-part></tp:taxon-name></italic><xref ref-type="bibr" rid="B7">Patano et al. 2021</xref></bold>
                    </td></tr><tr><td rowspan="1" colspan="1">–</td><td rowspan="1" colspan="1">Pronotum subglabrous or finely punctured without a transverse stripe; elytra finely punctate, striae with fine setae</td><td rowspan="1" colspan="1">
                      <bold>2</bold>
                    </td></tr><tr><td rowspan="1" colspan="1">2</td><td rowspan="1" colspan="1">Prothorax as long as wide with subcircular scaly rings on each side of disc; each elytron with two circular scaly rings on basal, medial and apical parts</td><td rowspan="1" colspan="1">
                      <bold><italic>M</italic> . (<italic>O</italic> .) <italic><tp:taxon-name><tp:taxon-name-part taxon-name-part-type="genus" reg="Metapocyrtus"/><tp:taxon-name-part taxon-name-part-type="species" reg="willietorresi">willietorresi</tp:taxon-name-part></tp:taxon-name></italic> Cabras &amp; Medina, 2018</bold>
                    </td></tr><tr><td rowspan="1" colspan="1">–</td><td rowspan="1" colspan="1">Prothorax wider than long with scaly spot on each side of disc; elytra with spots or longitudinal scaly stripes from basal margin towards apex</td><td rowspan="1" colspan="1">
                      <bold>3</bold>
                    </td></tr><tr><td rowspan="1" colspan="1">3</td><td rowspan="1" colspan="1">Pronotum with small scaly spots on each side of disc; elytra ovate with subbasal and subapical spots and an interrupted median stripe and a short longitudinal post-median stripe at stria III</td><td rowspan="1" colspan="1">
                      <bold><italic>M</italic> . (<italic>O</italic>) . <italic><tp:taxon-name><tp:taxon-name-part taxon-name-part-type="genus" reg="Metapocyrtus"/><tp:taxon-name-part taxon-name-part-type="species" reg="melibengoy">melibengoy</tp:taxon-name-part></tp:taxon-name></italic> sp.nov.</bold>
                    </td></tr><tr><td rowspan="1" colspan="1">–</td><td rowspan="1" colspan="1">Pronotum with large round scaly spot on each side of disc; elytra strongly ovate with thick longitudinal scaly stripes from basal margin towards apex………..</td><td rowspan="1" colspan="1">
                      <bold><italic>M</italic> . (<italic>O</italic>) . <italic><tp:taxon-name><tp:taxon-name-part taxon-name-part-type="genus" reg="Metapocyrtus"/><tp:taxon-name-part taxon-name-part-type="species" reg="flomlok">flomlok</tp:taxon-name-part></tp:taxon-name></italic> sp.nov.</bold>
                    </td></tr></tbody></table></table-wrap></sec><sec sec-type="﻿Notes on the habitat of Metapocyrtus (Orthocyrtus) melibengoy sp. nov. and Metapocyrtus (Orthocyrtus) flomlok sp. nov" id="SECID0EU5AE"><title>﻿Notes on the habitat of <tp:taxon-name><tp:taxon-name-part taxon-name-part-type="genus" reg="Metapocyrtus">Metapocyrtus</tp:taxon-name-part> (<tp:taxon-name-part taxon-name-part-type="subgenus" reg="Orthocyrtus">Orthocyrtus</tp:taxon-name-part>)</tp:taxon-name><tp:taxon-name><tp:taxon-name-part taxon-name-part-type="genus" reg="Metapocyrtus"/><tp:taxon-name-part taxon-name-part-type="species" reg="melibengoy">melibengoy</tp:taxon-name-part></tp:taxon-name> sp. nov. and <tp:taxon-name><tp:taxon-name-part taxon-name-part-type="genus" reg="Metapocyrtus">Metapocyrtus</tp:taxon-name-part> (<tp:taxon-name-part taxon-name-part-type="subgenus" reg="Orthocyrtus">Orthocyrtus</tp:taxon-name-part>)</tp:taxon-name><tp:taxon-name><tp:taxon-name-part taxon-name-part-type="genus" reg="Metapocyrtus"/><tp:taxon-name-part taxon-name-part-type="species" reg="flomlok">flomlok</tp:taxon-name-part></tp:taxon-name> sp. nov.</title><p><tp:taxon-name><tp:taxon-name-part taxon-name-part-type="genus" reg="Metapocyrtus">Metapocyrtus</tp:taxon-name-part> (<tp:taxon-name-part taxon-name-part-type="subgenus" reg="Orthocyrtus">Orthocyrtus</tp:taxon-name-part>) <tp:taxon-name-part taxon-name-part-type="species" reg="melibengoy">melibengoy</tp:taxon-name-part></tp:taxon-name> sp. nov. was collected from forest vegetation along the Salacafe trail leading to Lake Holon, at an elevation of 1200 m (Fig. <xref ref-type="fig" rid="F5">22</xref>). Lake Holon is a caldera of Mt. Parker, a potentially active stratovolcano in southern Mindanao. The specimens were collected on leaves of a <italic><tp:taxon-name><tp:taxon-name-part taxon-name-part-type="genus" reg="Melastoma">Melastoma</tp:taxon-name-part></tp:taxon-name></italic> sp. (<tp:taxon-name><tp:taxon-name-part taxon-name-part-type="family">Melastomataceae</tp:taxon-name-part></tp:taxon-name>), <italic><tp:taxon-name><tp:taxon-name-part taxon-name-part-type="genus" reg="Piper">Piper</tp:taxon-name-part><tp:taxon-name-part taxon-name-part-type="species" reg="aduncum">aduncum</tp:taxon-name-part></tp:taxon-name></italic> (<tp:taxon-name><tp:taxon-name-part taxon-name-part-type="family">Piperaceae</tp:taxon-name-part></tp:taxon-name>), and <italic><tp:taxon-name><tp:taxon-name-part taxon-name-part-type="genus" reg="Cyathea">Cyathea</tp:taxon-name-part></tp:taxon-name></italic> spp. (<tp:taxon-name><tp:taxon-name-part taxon-name-part-type="family">Cyatheaceae</tp:taxon-name-part></tp:taxon-name>) in a partially open area of the trail. The area where the specimens were collected, roughly 9 km from the Barangay Salacafe, serves as the receiving area. The trail to Lake Holon is quite open, with various species of ferns, grasses, and shrubs, and an abundance of pitcher plants and other angiosperms. On the initial ascent to the lake, the trail is quite open with some portions having been converted into farmlands planted with <italic><tp:taxon-name><tp:taxon-name-part taxon-name-part-type="genus" reg="Zea">Zea</tp:taxon-name-part><tp:taxon-name-part taxon-name-part-type="species" reg="mays">mays</tp:taxon-name-part></tp:taxon-name></italic> ssp. Mays (<tp:taxon-name><tp:taxon-name-part taxon-name-part-type="family">Poaceae</tp:taxon-name-part></tp:taxon-name>), <italic><tp:taxon-name><tp:taxon-name-part taxon-name-part-type="genus" reg="Coffea">Coffea</tp:taxon-name-part></tp:taxon-name></italic> spp. (<tp:taxon-name><tp:taxon-name-part taxon-name-part-type="family">Rubiaceae</tp:taxon-name-part></tp:taxon-name>), and <italic><tp:taxon-name><tp:taxon-name-part taxon-name-part-type="genus" reg="Musa">Musa</tp:taxon-name-part><tp:taxon-name-part taxon-name-part-type="species" reg="textilis">textilis</tp:taxon-name-part></tp:taxon-name></italic> (<tp:taxon-name><tp:taxon-name-part taxon-name-part-type="family">Musaceae</tp:taxon-name-part></tp:taxon-name>).</p><p>As for <tp:taxon-name><tp:taxon-name-part taxon-name-part-type="genus" reg="Metapocyrtus">Metapocyrtus</tp:taxon-name-part> (<tp:taxon-name-part taxon-name-part-type="subgenus" reg="Orthocyrtus">Orthocyrtus</tp:taxon-name-part>) <tp:taxon-name-part taxon-name-part-type="species" reg="flomlok">flomlok</tp:taxon-name-part></tp:taxon-name> sp. nov., it was collected in an open and quite degraded area in Polomolok, South Cotabato, near a pineapple plantation at an elevation of 1021 m. The new species was collected on a slope near a small creek with pristine waters (Fig. <xref ref-type="fig" rid="F5">23</xref>). It was found on the leaves of buyo-buyo (<italic><tp:taxon-name><tp:taxon-name-part taxon-name-part-type="genus" reg="Piper">Piper</tp:taxon-name-part><tp:taxon-name-part taxon-name-part-type="species" reg="aduncum">aduncum</tp:taxon-name-part></tp:taxon-name></italic>) and avocado (<italic><tp:taxon-name><tp:taxon-name-part taxon-name-part-type="genus" reg="Persea">Persea</tp:taxon-name-part><tp:taxon-name-part taxon-name-part-type="species" reg="americana">americana</tp:taxon-name-part></tp:taxon-name></italic>). During personal correspondence with Stan Cabigas, he mentioned and showed photos of the same species from Mt. Matutum together with its possible model/mimic - <italic><tp:taxon-name><tp:taxon-name-part taxon-name-part-type="genus" reg="Pachyrhynchus">Pachyrhynchus</tp:taxon-name-part><tp:taxon-name-part taxon-name-part-type="species" reg="gilvomaculatus">gilvomaculatus</tp:taxon-name-part></tp:taxon-name></italic> Yoshitake, 2016. Thus, we believe that the population near the pineapple plantation is the remnant population that survived the degradation of the forested habitats and conversion of land in Polomolok. A similar scenario has been observed with <tp:taxon-name><tp:taxon-name-part taxon-name-part-type="genus" reg="Metapocyrtus">M.</tp:taxon-name-part> (<tp:taxon-name-part taxon-name-part-type="subgenus" reg="Orthocyrtus">Orthocyrtus</tp:taxon-name-part>) <tp:taxon-name-part taxon-name-part-type="species" reg="davaoensis">davaoensis</tp:taxon-name-part></tp:taxon-name> described based on a limited number of specimens near the lowland of Carmen, Davao City. In our recent surveys of the higher elevation and more forested part of Carmen, a huge thriving population of <tp:taxon-name><tp:taxon-name-part taxon-name-part-type="genus" reg="Metapocyrtus">M.</tp:taxon-name-part> (<tp:taxon-name-part taxon-name-part-type="subgenus" reg="Orthocyrtus">O.</tp:taxon-name-part>) <tp:taxon-name-part taxon-name-part-type="species" reg="davaoensis">davaoensis</tp:taxon-name-part></tp:taxon-name> was found.</p><fig id="F5" position="float" orientation="portrait"><object-id xmlns:xlink="http://www.w3.org/1999/xlink" content-type="doi" xlink:type="simple">10.3897/zookeys.1116.83236.figures22-23</object-id><object-id xmlns:xlink="http://www.w3.org/1999/xlink" content-type="arpha" xlink:type="simple">61E9CFAF-E327-573D-BCBF-9ACE8A4C737C</object-id><label>Figures 22–23.</label><caption><p>Habitats of <italic><tp:taxon-name><tp:taxon-name-part taxon-name-part-type="genus" reg="Orthocyrtus">Orthocyrtus</tp:taxon-name-part></tp:taxon-name></italic> spp. <bold>22</bold><tp:taxon-name><tp:taxon-name-part taxon-name-part-type="genus" reg="Metapocyrtus">M.</tp:taxon-name-part> (<tp:taxon-name-part taxon-name-part-type="subgenus" reg="Orthocyrtus">O.</tp:taxon-name-part>) <tp:taxon-name-part taxon-name-part-type="species" reg="melibengoy">melibengoy</tp:taxon-name-part></tp:taxon-name> sp. nov. in Mt. Parker, T’boli, South Cotabato <bold>23</bold><tp:taxon-name><tp:taxon-name-part taxon-name-part-type="genus" reg="Metapocyrtus">M.</tp:taxon-name-part> (<tp:taxon-name-part taxon-name-part-type="subgenus" reg="Orthocyrtus">O.</tp:taxon-name-part>) <tp:taxon-name-part taxon-name-part-type="species" reg="flomlok">flomlok</tp:taxon-name-part></tp:taxon-name> sp. nov. in Polomolok, South Cotabato.</p></caption><graphic xmlns:xlink="http://www.w3.org/1999/xlink" xlink:href="zookeys-1116-133_article-83236__-g005.jpg" position="float" orientation="portrait" xlink:type="simple" id="oo_725457.jpg"><uri content-type="original_file" xlink:type="simple">https://binary.pensoft.net/fig/725457</uri></graphic></fig></sec></tp:treatment-sec><ref-list><ref id="B7"><mixed-citation xmlns:xlink="http://www.w3.org/1999/xlink" xlink:type="simple"><person-group><name name-style="western"><surname>Patano</surname><given-names>R</given-names></name><name name-style="western"><surname>Amoroso</surname><given-names>V</given-names></name><name name-style="western"><surname>Mohagan</surname><given-names>A</given-names></name><name name-style="western"><surname>Guiang</surname><given-names>MM</given-names></name><name name-style="western"><surname>Yap</surname><given-names>S</given-names></name></person-group> (<year>2021</year>) <article-title>Two new species of the genus <italic><tp:taxon-name><tp:taxon-name-part taxon-name-part-type="genus">Metapocyrtus</tp:taxon-name-part></tp:taxon-name></italic> Heller, 1912 (<tp:taxon-name><tp:taxon-name-part taxon-name-part-type="order">Coleoptera</tp:taxon-name-part></tp:taxon-name>: <tp:taxon-name><tp:taxon-name-part taxon-name-part-type="family">Curculionidae</tp:taxon-name-part></tp:taxon-name>: <tp:taxon-name><tp:taxon-name-part taxon-name-part-type="subfamily">Entiminae</tp:taxon-name-part></tp:taxon-name>), from Mindanao Island and an updated checklist of <italic><tp:taxon-name><tp:taxon-name-part taxon-name-part-type="genus">Metapocyrtus</tp:taxon-name-part></tp:taxon-name></italic> species in the Philippines.</article-title><source>The Raffles Bulletin of Zoology</source><volume>69</volume>: <fpage>282</fpage>–<lpage>303</lpage>.</mixed-citation></ref><ref id="B4"><mixed-citation xmlns:xlink="http://www.w3.org/1999/xlink" xlink:type="simple"><person-group><name name-style="western"><surname>Cabras</surname><given-names>A</given-names></name><name name-style="western"><surname>Medina</surname><given-names>MN</given-names></name><name name-style="western"><surname>Bollino</surname><given-names>M</given-names></name></person-group> (<year>2018</year>) <article-title>A new species of the subgenus <tp:taxon-name><tp:taxon-name-part taxon-name-part-type="genus"/><tp:taxon-name-part taxon-name-part-type="subgenus">Orthocyrtus</tp:taxon-name-part></tp:taxon-name> Heller, 1912, genus <italic><tp:taxon-name><tp:taxon-name-part taxon-name-part-type="genus">Metapocyrtus</tp:taxon-name-part></tp:taxon-name></italic> Heller, 1912 (<tp:taxon-name><tp:taxon-name-part taxon-name-part-type="order">Coleoptera</tp:taxon-name-part></tp:taxon-name>, <tp:taxon-name><tp:taxon-name-part taxon-name-part-type="family">Curculionidae</tp:taxon-name-part></tp:taxon-name>, <tp:taxon-name><tp:taxon-name-part taxon-name-part-type="subfamily">Entiminae</tp:taxon-name-part></tp:taxon-name>, <tp:taxon-name><tp:taxon-name-part taxon-name-part-type="tribe">Pachyrhynchini</tp:taxon-name-part></tp:taxon-name>) from Mindanao, with notes on its ecology.</article-title><source>Baltic Journal of Coleopterology</source><volume>18</volume>(<issue>1</issue>): <fpage>39</fpage>–<lpage>46</lpage>.</mixed-citation></ref><ref id="B1"><mixed-citation xmlns:xlink="http://www.w3.org/1999/xlink" xlink:type="simple"><person-group><name name-style="western"><surname>Bollino</surname><given-names>M</given-names></name><name name-style="western"><surname>Sandel</surname><given-names>F</given-names></name></person-group> (<year>2017</year>) <article-title>Two new taxa of the Subgenus <tp:taxon-name><tp:taxon-name-part taxon-name-part-type="genus"/><tp:taxon-name-part taxon-name-part-type="subgenus">Artapocyrtus</tp:taxon-name-part></tp:taxon-name> Heller, 1912, Genus <italic><tp:taxon-name><tp:taxon-name-part taxon-name-part-type="genus">Metapocyrtus</tp:taxon-name-part></tp:taxon-name></italic> Heller, 1912 from the Philippines (<tp:taxon-name><tp:taxon-name-part taxon-name-part-type="order">Coleoptera</tp:taxon-name-part></tp:taxon-name>, <tp:taxon-name><tp:taxon-name-part taxon-name-part-type="family">Curculionidae</tp:taxon-name-part></tp:taxon-name>, <tp:taxon-name><tp:taxon-name-part taxon-name-part-type="subfamily">Entiminae</tp:taxon-name-part></tp:taxon-name>, <tp:taxon-name><tp:taxon-name-part taxon-name-part-type="tribe">Pachyrhynchini</tp:taxon-name-part></tp:taxon-name>).</article-title><source>Baltic Journal of Coleopterology</source><volume>17</volume>(<issue>1</issue>): <fpage>1</fpage>–<lpage>14</lpage>.</mixed-citation></ref></ref-list></tp:taxon-treatment>
